# Supplementary material for: The impact of digital economy on regional technological innovation capability: An analysis based on China’s provincial panel data
Source: PLoS One. 2023 Jul 14;18(7):e0288065. doi: 10.1371/journal.pone.0288065 (PMC10348533; doi:10.1371/journal.pone.0288065)
Supplement: S1 File — (DO) [file pone.0288065.s004.do]

//Entropy method

encode prov,gen(id)
xtset id year,yearly

global xlist"x1 x2 x3 x4 x5 x6 x7 x8 x9 x10 x11 x12 x13 x14 x15"
//1
foreach x of global  xlist{
egen min`x'=min(`x')
egen max`x'=max(`x')
gen standard`x'=(`x'-min`x')/(max`x'-min`x')
}
//2
foreach x of global  xlist{
egen sum`x'=total(standard`x')
gen w1`x'=standard`x'/sum`x'
}
//3
by id,sort:egen m=count(year)
foreach x of global  xlist{
gen w`x'=w1`x'+0.0000000001
egen e1`x'=total(w`x'*log(w`x'))
gen d`x'=1+1/log(m)*e1`x'
}
//4
gen sumd=dx1+dx2+dx3+dx4+dx5+dx6+dx7+dx8+dx9+dx10+dx11+dx12+dx13+dx14+dx15
foreach x of global  xlist{
gen w2`x'=d`x'/sumd
}

//5
foreach x of global  xlist{
gen S`x'=standard`x'*w2`x'
}

//6
gen SSS=Sx1+Sx2+Sx3+Sx4+Sx5+Sx6+Sx7+Sx8+Sx9+Sx10+Sx11+Sx12+Sx13+Sx14+Sx15

sum

//Model construction

cd "D:\Learning materials\Digital economy data and code"
spatwmat using Data9correlationanalysis.dta,name(w) standardize
use "Data9correlation analysis.dta", clear
spatgsa a1 a2 a3 a4 a5 a6 a7 a8, weights(w) moran 
//（1）
use "Data5weight matrix(30 provinces).dta", clear
spatwmat using Data5weight matrix(30 provinces).dta,name(w) standardize
spmat dta w var1-var30,norm(row) replace  
drop var1-var30
set matsize 240 
mat TMAT=I(8) 
mat WxtData5weight matrix(30 provinces)=TMAT#w 
svmat WxtData5weight matrix(30 provinces)
save WxtData5weight matrix(30 provinces).dta, replace 
spatwmat using WxtData5weight matrix(30 provinces).dta,name(ww) standardize
use "Data1(30 provinces).dta", clear
encode prov,gen(id)
xtset id year,yearly
gen lnrtic=ln(rtic)
gen lndiec=ln(diec)
gen lnpgdp=ln(pgdp)
gen lnfdis=ln(fdis)
gen lnrdp=ln(rdp)
gen lngte=ln(gte)
gen lncsl=ln(csl)
gen lnrdg=ln(rdg)
gen lntec=ln(tec)
summarize
reg lnrtic lndiec lnpgdp lnfdis lnrdg lnrdp lngte lncsl lntec
spatdiag,w(ww) 
//(2)
spatwmat using jishuchuangxin.dta,name(w) standardize
xsmle lnrtic lndiec lnpgdp lnfdis lnrdg lnrdp lngte lncsl lntec,fe model(sdm) wmat(w) type(both)hausman nolog 
//(3) 
//3.1) LR test
xsmle lnrtic lndiec lnpgdp lnfdis lnrdg lnrdp lngte lncsl lntec,fe model(sdm) wmat(w) type(time) nolog noeffects
est store sdm_a
xsmle lnrtic lndiec lnpgdp lnfdis lnrdg lnrdp lngte lncsl lntec,fe model(sdm) wmat(w) type(ind) nolog noeffects
est store sar_a
xsmle lnrtic lndiec lnpgdp lnfdis lnrdg lnrdp lngte lncsl lntec,fe model(sdm) wmat(w)  type(both)nolog noeffects
est store sem_a
lrtest sdm_a sar_a 
lrtest sdm_a sem_a 
//3.2) WALD test
xsmle lnrtic lndiec lnpgdp lnfdis lnrdg lnrdp lnget lncsl lntec,wmat(w) model(sdm) robust nolog effects fe
test [Wx]lndiec=[Wx]lnpgdp=[Wx]lnfdis=[Wx]lnrdg=[Wx]lnrdp=[Wx]lnget=[Wx]lncsl=[Wx]lntec=0
testnl([Wx]lndiec=-[Spatial]rho*[Main]lndiec)([Wx]lnpgdp=-[Spatial]rho*[Main]lnpgdp) ///
([Wx]lnfdis=-[Spatial]rho*[Main]lnfdis)([Wx]lnrdg=-[Spatial]rho*[Main]lnrdg) ///
([Wx]lnget=-[Spatial]rho*[Main]lnget)([Wx]lncsl=-[Spatial]rho*[Main]lncsl) ///
([Wx]lntec=-[Spatial]rho*[Main]lntec)  ///
// 
xtreg lnrtic lndiec lnpgdp lnfdis lnrdg lnrdp lngte lncsl lntec i.year 
//
xsmle lnrtic lndiec lnpgdp lnfdis lnrdg lnrdp lngte lncsl lntec,fe model(sdm) wmat(w)  type(ind) nolog noeffects
xsmle lnrtic lndiec lnpgdp lnfdis lnrdg lnrdp lngte lncsl lntec,fe model(sdm) wmat(w)  type(both) nolog noeffects
xsmle lnrtic lndiec lnpgdp lnfdis lnrdg lnrdp lngte lncsl lntec,fe model(sdm) wmat(w)  type(time) nolog noeffects 
//
xsmle lnrtic lndiec lnpgdp lnfdis lnrdg lnrdp lngte lncsl lntec,wmat(w) model(sdm) dlag(3) fe type(time) nsim(500) nolog effects 

use "Data2(eastern regions).dta", clear
spatwmat using Data6weight matrix(eastern regions).dta,name(w) standardize
xsmle lnrtic lndiec lnpgdp lnfdis lnrdg lnrdp lngte lncsl lntec,wmat(w) model(sdm) dlag(3) fe type(time) nsim(500) nolog effects 
use "Data3(central regions).dta", clear
spatwmat using Data7weight matrix(central regions).dta,name(w) standardize
xsmle lnrtic lndiec lnpgdp lnfdis lnrdg lnrdp lngte lncsl lntec,wmat(w) model(sdm) dlag(3) fe type(time) nsim(500) nolog effects 
use "Data4(western regions).dta", clear
spatwmat using Data8weight matrix(western regions).dta,name(w) standardize
xsmle lnrtic lndiec lnpgdp lnfdis lnrdg lnrdp lngte lncsl lntec,wmat(w) model(sdm) dlag(3) fe type(time) nsim(500) nolog effects 
//1
gen lnjssc=ln(jssc)
xsmle lnrtic lndiec lnpgdp lnfdis lnrdg lnrdp lngte lncsl lnjssc,wmat(w) model(sdm) dlag(3) fe type(time) nsim(500) nolog effects 
//2
drop if year == 2020
xsmle lnrtic lndiec lnpgdp lnfdis lnrdg lnrdp lngte lncsl lnjssc,wmat(w) model(sdm) dlag(3) fe type(time) nsim(500) nolog effects 
